# Supplementary material for: Efficacy of Cystic Fibrosis Transmembrane Regulator Corrector C17 in Beta-Sarcoglycanopathy—Assessment of Patient’s Primary Myotubes
Source: Int J Mol Sci. 2024 Dec 11;25(24):13313. doi: 10.3390/ijms252413313 (PMC11676211; doi:10.3390/ijms252413313)
Supplement: Supplementary file 1 [file ijms-25-13313-s001.zip]

Archive with 1 entries (1 files):
- ijms-3302586-supplementary.pdf
